# Supplementary material for: Mechanisms and efficacy of small molecule latency-promoting agents to inhibit HIV reactivation ex vivo
Source: JCI Insight. 2024 Aug 20;9(19):e183084. doi: 10.1172/jci.insight.183084 (PMC11466185; doi:10.1172/jci.insight.183084)
Supplement: Supplemental data set 1 [file jciinsight-9-183084-s047.xlsx]

## Sheet: Benjamini-Hochberg
		Compare each individual P value to its Benjamini-Hochberg critical value, (i/m)Q, where i is the rank, m is the total number of tests, and Q is the false discovery rate you choose
		The largest 𝑃value that has 𝑃<(𝑖/𝑚)Q is significant, and all of the 𝑃values smaller than it are also significant, even the ones that aren't less than their Benjamini-Hochberg critical value.
			Cell associated HIV 24h	P-value	BH corr.		P-value	BH corr.		P-value	BH corr.		P-value	BH corr.		P-value	BH corr.
	11 independent comparisons		TAR			LLTR			Pol			PolyA			TatRev
		1	triptolide (50nM)	0.0156	0.00454545	ruxolitinib 4μM	0.0156	0.00454545	ruxolitinib 4μM	0.0156	0.00454545	ruxolitinib 4μM	0.0156	0.00454545	dinaciclib 8nM	0.0156	0.00454545
		2	tanespimycin (5μM)	0.1094	0.00909091	alvocidib 40nM	0.0156	0.00909091	alvocidib 40nM	0.0156	0.00909091	alvocidib 40nM	0.0156	0.00909091	AZD4573 8nM	0.0156	0.00909091
		3	ruxolitinib 4μM	0.125	0.0136364	dinaciclib 8nM	0.0156	0.0136364	dinaciclib 8nM	0.0156	0.0136364	dinaciclib 8nM	0.0156	0.0136364	pladienolide B 10nM	0.0156	0.0136364
		4	dinaciclib 8nM	0.125	0.0181818	herboxidiene 5nM	0.0156	0.0181818	AZD4573 8nM	0.0156	0.0181818	AZD4573 8nM	0.0156	0.0181818	KRIBB11 2.5μM	0.0156	0.0181818
		5	isoginkgetin 20-25μM	0.3125	0.0227273	KRIBB11 2.5μM	0.0156	0.0227273	quercetin 5μM	0.0156	0.0227273	pladienolide B 10nM	0.0156	0.0227273	ruxolitinib 4μM	0.0312	0.0227273
		6	pladienolide B 10nM	0.375	0.0272727	tanespimycin (5μM)	0.0156	0.0272727	pladienolide B 10nM	0.0156	0.0272727	isoginkgetin 20-25μM	0.0156	0.0272727	alvocidib 40nM	0.0312	0.0272727
		7	alvocidib 40nM	0.4375	0.0318182	triptolide (50nM)	0.0156	0.0318182	isoginkgetin 20-25μM	0.0156	0.0318182	herboxidiene 5nM	0.0156	0.0318182	quercetin 5μM	0.0312	0.0318182
		8	herboxidiene 5nM	0.5625	0.0363636	AZD4573 8nM	0.0312	0.0363636	KRIBB11 2.5μM	0.0156	0.0363636	KRIBB11 2.5μM	0.0156	0.0363636	isoginkgetin 20-25μM	0.0312	0.0363636
		9	AZD4573 8nM	0.625	0.0409091	pladienolide B 10nM	0.0781	0.0409091	tanespimycin (5μM)	0.0156	0.0409091	tanespimycin (5μM)	0.0156	0.0409091	herboxidiene 5nM	0.0312	0.0409091
		10	quercetin 5μM	0.8125	0.0454545	isoginkgetin 20-25μM	0.375	0.0454545	triptolide (50nM)	0.0156	0.0454545	triptolide (50nM)	0.0156	0.0454545	tanespimycin (5μM)	0.0312	0.0454545
		11	KRIBB11 2.5μM	0.875	0.05	quercetin 5μM	0.8125	0.05	herboxidiene 5nM	0.1562	0.05	quercetin 5μM	0.2969	0.05	triptolide (50nM)	0.0312	0.05
			Cell associated HIV day six	P-value	BH corr.		P-value	BH corr.		P-value	BH corr.		P-value	BH corr.		P-value	BH corr.
	12 independent comparisons		TAR			LLTR			Pol			PolyA			TatRev
		1	dinaciclib 8nM	0.0156	0.00416667	ruxolitinib 4μM	0.0156	0.00416667	alvocidib 40nM	0.0156	0.00416667	ruxolitinib 4μM	0.0156	0.00416667	alvocidib 40nM	0.0156	0.00416667
		2	tanespimycin (5μM)	0.0156	0.00833333	alvocidib 40nM	0.0156	0.00833333	triptolide (50nM)	0.0312	0.00833333	tanespimycin (5μM)	0.0156	0.00833333	tanespimycin (5μM)	0.0156	0.00833333
		3	mithramycin A (25nM)	0.0156	0.0125	dinaciclib 8nM	0.0156	0.0125	ruxolitinib 4μM	0.0312	0.0125	AZD4573 8nM	0.0312	0.0125	ruxolitinib 4μM	0.0312	0.0125
		4	triptolide (50nM)	0.0312	0.0166667	tanespimycin (5μM)	0.0156	0.0166667	tanespimycin (5μM)	0.0312	0.0166667	triptolide (50nM)	0.0312	0.0166667	dinaciclib 8nM	0.0312	0.0166667
		5	ruxolitinib 4μM	0.2188	0.0208333	mithramycin A (25nM)	0.0156	0.0208333	AZD4573 8nM	0.0625	0.0208333	alvocidib 40nM	0.0547	0.0208333	isoginkgetin 20-25μM	0.0312	0.0208333
		6	AZD4573 8nM	0.5625	0.025	triptolide (50nM)	0.0312	0.025	mithramycin A (25nM)	0.2969	0.025	pladienolide B 10nM	0.2188	0.025	triptolide (50nM)	0.0312	0.025
		7	pladienolide B 10nM	0.6875	0.0291667	AZD4573 8nM	0.0625	0.0291667	isoginkgetin 20-25μM	0.375	0.0291667	mithramycin A (25nM)	0.375	0.0291667	AZD4573 8nM	0.0625	0.0291667
		8	isoginkgetin 20-25μM	0.7422	0.0333333	KRIBB11 2.5μM	0.0625	0.0333333	herboxidiene 5nM	0.375	0.0333333	KRIBB11 2.5μM	0.4375	0.0333333	herboxidiene 5nM	0.1094	0.0333333
		9	herboxidiene 5nM	0.7422	0.0375	pladienolide B 10nM	0.0938	0.0375	pladienolide B 10nM	0.625	0.0375	isoginkgetin 20-25μM	0.4609	0.0375	KRIBB11 2.5μM	0.125	0.0375
		10	KRIBB11 2.5μM	0.8125	0.0416667	quercetin 5μM	0.4688	0.0416667	KRIBB11 2.5μM	0.625	0.0416667	herboxidiene 5nM	0.7422	0.0416667	quercetin 5μM	0.2188	0.0416667
		11	quercetin 5μM	0.9375	0.0458333	herboxidiene 5nM	0.7422	0.0458333	dinaciclib 8nM	0.8438	0.0458333	quercetin 5μM	0.9375	0.0458333	mithramycin A (25nM)	0.4375	0.0458333
		12	alvocidib 40nM	>0.9999	0.05	isoginkgetin 20-25μM	0.8438	0.05	quercetin 5μM	>0.9999	0.05	dinaciclib 8nM	>0.9999	0.05	pladienolide B 10nM	0.75
	12 independent comparisons		SN D6		P value	BH corr.
			1	ruxolitinib 4μM	0.0078	0.00416667
			2	AZD4573 8nM	0.0078	0.00833333
			3	pladienolide B 10nM	0.0078	0.0125
			4	tanespimycin (5μM)	0.0312	0.0166667
			5	triptolide (50nM)	0.0625	0.0208333
			6	dinaciclib 8nM	0.25	0.025
			7	KRIBB11 2.5μM	0.2969	0.0291667
			8	mithramycin A (25nM)	0.4062	0.0333333
			9	isoginkgetin 20-25μM	0.4375	0.0375
			10	herboxidiene 5nM	0.4375	0.0416667
			11	quercetin 5μM	0.4688	0.0458333
			12	alvocidib 40nM	0.8438	0.05
				P-value	BH corr.		P-value	BH corr.		P-value	BH corr.
		Ratio 24h	LLTR/TAR			PolyA/LLTR			TatRev/PolyA
		1	triptolide (50nM)	0.0156	0.00454545	alvocidib 40nM	0.0078	0.00454545	alvocidib 40nM	0.0156	0.00454545
		2	herboxidiene 5nM	0.0313	0.00909091	AZD4573 8nM	0.0156	0.00909091	triptolide (50nM)	0.0313	0.00909091
		3	tanespimycin (5μM)	0.0313	0.0136364	KRIBB11 2.5μM	0.0156	0.0136364	pladienolide B 10nM	0.0469	0.0136364
		4	alvocidib 40nM	0.0625	0.0181818	pladienolide B 10nM	0.0156	0.0181818	quercetin 5μM	0.0938	0.0181818
		5	isoginkgetin 20-25μM	0.0625	0.0227273	triptolide (50nM)	0.0156	0.0227273	AZD4573 8nM	0.1094	0.0227273
		6	AZD4573 8nM	0.125	0.0272727	isoginkgetin 20-25μM	0.0313	0.0272727	KRIBB11 2.5μM	0.1094	0.0272727
		7	dinaciclib 8nM	0.125	0.0318182	herboxidiene 5nM	0.2188	0.0318182	herboxidiene 5nM	0.125	0.0318182
		8	KRIBB11 2.5μM	0.125	0.0363636	quercetin 5μM	0.375	0.0363636	isoginkgetin 20-25μM	0.5625	0.0363636
		9	pladienolide B 10nM	0.125	0.0409091	ruxolitinib 4μM	0.375	0.0409091	tanespimycin (5μM)	0.6875	0.0409091
		10	quercetin 5μM	0.625	0.0454545	tanespimycin (5μM)	0.4688	0.0454545	dinaciclib 8nM	0.8125	0.0454545
		11	ruxolitinib 4μM	0.875	0.05	dinaciclib 8nM	0.5781	0.05	ruxolitinib 4μM	0.8125	0.05
				P-value	BH corr.		P-value	BH corr.		P-value	BH corr.
		Ratio six days	LLTR/TAR			PolyA/LLTR			TatRev/PolyA
		1	tanespimycin (5μM)	0.0469	0.00416667	ruxolitinib 4μM	0.0781	0.00416667	alvocidib 40nM	0.0156	0.00416667
		2	KRIBB11 2.5μM	0.0625	0.00833333	tanespimycin (5μM)	0.0781	0.00833333	isoginkgetin 20-25μM	0.0313	0.00833333
		3	alvocidib 40nM	0.0742	0.0125	dinaciclib 8nM	0.1094	0.0125	ruxolitinib 4μM	0.0938	0.0125
		4	mithramycin A (25nM)	0.0781	0.0166667	triptolide (50nM)	0.125	0.0166667	AZD4573 8nM	0.125	0.0166667
		5	isoginkgetin 20-25μM	0.4258	0.0208333	alvocidib 40nM	0.1484	0.0208333	herboxidiene 5nM	0.2813	0.0208333
		6	AZD4573 8nM	0.4375	0.025	isoginkgetin 20-25μM	0.1484	0.025	dinaciclib 8nM	0.3125	0.025
		7	triptolide (50nM)	0.5625	0.0291667	AZD4573 8nM	0.1563	0.0291667	quercetin 5μM	0.3125	0.0291667
		8	dinaciclib 8nM	0.5781	0.0333333	herboxidiene 5nM	0.1953	0.0333333	mithramycin A (25nM)	0.5625	0.0333333
		9	quercetin 5μM	0.6875	0.0375	mithramycin A (25nM)	0.6875	0.0375	KRIBB11 2.5μM	0.625	0.0375
		10	herboxidiene 5nM	0.7344	0.0416667	pladienolide B 10nM	0.8438	0.0416667	pladienolide B 10nM	0.75	0.0416667
		11	ruxolitinib 4μM	>0.9999	0.0458333	KRIBB11 2.5μM	0.8438	0.0458333	tanespimycin (5μM)	>0.9999	0.0458333
		12	pladienolide B 10nM	>0.9999	0.05	quercetin 5μM	0.9375	0.05	triptolide (50nM)	/	0.05
