# Supplementary material for: Mechanisms and efficacy of small molecule latency-promoting agents to inhibit HIV reactivation ex vivo
Source: JCI Insight. 2024 Aug 20;9(19):e183084. doi: 10.1172/jci.insight.183084 (PMC11466185; doi:10.1172/jci.insight.183084)
Supplement: Supporting data values [file jciinsight-9-183084-s048.xlsx]

## Sheet: Fig 1A
	Study participant	DMSO+αCD3/28	DMSO	ruxolitinib 4μM	aspirin 100μM	mesalamine 15μM	spironolactone 0.2μM	resveratrol 5μM	triptolide 40-50nM	digoxin 2.5nM	8-azaguanine 10μM	alvocidib 40nM	dinaciclib 8nM	AZD4573 8nM	atuveciclib 25nM	staurosporine 10nM	sotrastaurin 100nM	enzastaurin 50nM	quercetin 10μM	SPV-106 10μM	cordycepin 20μM	pladienolide B 100nM	isoginkgetin 50μM	herboxidiene 5nM	KRIBB11 2.5μM	tanespimycin 5μM	mithramycin A 25nM	C26 10μM	5342191 1μM
	150a	100	112.63	95.89	99.56	102.78	102.53	102.48		98.44	106.88	98.54	96.36	106.07	108.3	109.29	103.88	100.98	100.02	103.1	101.9	75.5	88.97	99.57	102.97
	152	100	103.76	102.01	95.5	98.77	102.65	91.76		105.27	98.65	105.47	99.43	97.45	95.7	100.37	98.33	98.98	90.16	97.61	92.02	79.98	84.74		101.83
	150b	100	113.317						96.4057																	104.931	103.906	100.151	106.423
	2147b	100	102.97						91.51															98.97		92.78	89.3	101.26	100.35

## Sheet: Fig 1B
	Study participant	DMSO+αCD3/28	DMSO	ruxolitinib 4μM	aspirin 100μM	mesalamine 15μM	spironolactone 0.2μM	resveratrol 5μM	triptolide 40-50nM	digoxin 2.6nM	8-azaguanine 10μM	alvocidib 40nM	dinaciclib 8nM	AZD4573 8nM	atuveciclib 25nM	staurosporine 10nM	sotrastaurin 100nM	enzastaurin 50nM	quercetin 10μM	SPV-106 10μM	cordycepin 20μM	pladienolide B 100nM	isoginkgetin 50μM	herboxidiene 5nM	KRIBB11 2.5μM	tanespimycin 5μM	mithramycin A 25nM	C26 10μM	5342191 1μM
	150a	100	1.59	12.07	53.45	112.07	141.38	87.93		46.55	174.14	12.76	15.04	3.2	79.31	81.03	20.86	77.59	37.93	60.34	144.83	0	13.55	33.33	11.03
	152	100	4.78	16.32	94.74	171.05	157.89	157.89		78.95	215.79	13.16	0	12.48	12.11	22.63	126.32	37.63	4.04	263.16	176.32	0	0		9.21
	150b	100	0						0																	40.88	330.04	176.74	92.02
	2147b	100	0						0															12.13		39.57	184.62	73.03	44.84

## Sheet: Fig 2A
Study participant	Drug
		Dose (µM)	PolyA	MS Tat-Rev	Viability
152	Ruxolitinib uM	0	100	100	90.244
		0.4	33.83	41.24	90.244
		1	29.83	15.99	87.333
		4	7.04	8.19	92.053
		10	4.66	4.34	89.32
152	Alvocidib	Dose (nM)	PolyA	MS Tat-Rev	Viability
		0	100	100	90.244
		4	52.96	60.15	81
		10	17.13	21.37	85
		40	5.99	5.52	95.181
		100	3.2	1.88	77
152	Dinaciclib	Dose (nM)	PolyA	MS Tat-Rev	Viability
		0	100		90.244
		1	39.51		89.474
		4	6.37		89.815
		8	1.62		89.726
150	AZD4573	Dose (nM)	PolyA	MS Tat-Rev	Viability
		0	100	100	69.789
		1	20.96	18.92	74.75
		8	5.23	1.11	63.616
		20	4.94	0.18	68.369
150	quercetin	Dose (µM)	PolyA	MS Tat-Rev	Viability
		0	100	100	81.579
		5	17.57	15.52	87.619
		10	19.46	14.99	77.686
150	pladienolide B	Dose (nM)	PolyA	MS Tat-Rev	Viability
		0	100	100	69.789
		0.1	47.95	34.26	74.768
		1	43.55	17.07	75.444
		10	4	0.76	68.259

## Sheet: Fig 3A
		TAR											LLTR											Pol											PolyA											TatRev
	Study participant	150a	152	163	150b	2027	2147b	2256	1379	5557	2750	156	150a	152	163	150b	2027	2147b	2256	1379	5557	2750	156	150a	152	163	150b	2027	2147b	2256	1379	5557	2750	156	150a	152	163	150b	2027	2147b	2256	1379	5557	2750	156	150a	152	163	150b
	DMSO+αCD3/28				100	100	100	100	100	100	100		100	100	100	100	100	100	100	100	100	100		100	100	100	100	100	100	100	100	100	100		100	100	100	100	100	100	100	100	100	100		100	100	100	100
	DMSO				21.23	18.6	3.56	14.92	9.9	18.21	14.06		43.45	34.02	31.3	13.21	18.52	4.91	11.9	8.06	13.52	20		27.78	9.49	1.54	0	12.68	19.5	2.92	3.46	11.9	8.84		22.89	8.65	7.13	4.82	26.87	1	2.9	7.62	0	20.69		1.59	4.78	16	0
	ruxolitinib 4μM						34.55	24.98	34.2	33.33			34.55	43.1	32.39			29.19	27.06	14.92	42.48			11.99	15.66	57.37			70.53	16.22	40.86	0			22.89	14.03	38.19			19.58	14.01	34.64	19.62			12.07	16.32	42.86
	triptolide 25-50nM				1.14	1.46	1.76	1.78	2.42	4.49	2.83					26.11	15.97	16.5	11.74	5.3	6.36	16.04					0	0	18.82	5.14	2.79	13.79	1.89					9.54	3.86	12.4	1.72	1.72	0.56	5.21					0
	alvocidib 40nM					46.63	90.28	120.4	91.71	83.33			79.13	56.41			37.03	44.76	37.35	24.87	35.16			23.68	15.9			20.29	39.11	12.69	5.87	20.76			28.43	14.29			21.03	24.61	17.61	9.7	3.13			12.76	13.16
	dinaciclib 8nM						49.83	38.96	49.92	76.92			95.32	57.04	52.58			20.07	27.61	12.45	30.76			67.16	16.38	57.64			47.12	13.4	4.9	0			40.98	8.3	52.78			7.79	3.76	15.98	63.81			15.04	0	90.91
	AZD4573 8nM						59.03	110.96	65.32	108.97			104.36	39.25	25.35			23.72	30.18	11.3	12.09			35.54	11.07	13			29.73	6.13	2.51	20.83			29.78	10.39	16.67			10.96	3.74	3.67	2.75			3.2	12.48	14.29
	quercetin 5/10μM					92.99	96.53	109.89	92.92	108.97			155.72	111.84			157.82	75.25	73.07	41.78	61.53			81.29	33.29			69.44	57.06	48.65	54.48	20.76			69.64	13.29			273.26	42.51	59.23	49.88	38.53			37.93	4.04
	pladienolide B 10/100nM						70.83	56.32	43.76	138.46			105.44	112.17	22.15			34.23	14.5	7.78	32.23			61.14	46.29	2.85			58.11	12.19	5.03	29.65			25.19	8	5.73			9.75	3.99	3.2	16.13			0	0	0
	isoginkgetin 25/50μM					104.85	178.99	199.7	106.77	82.05			160.06	136.02			83.47	46.18	73.07	19.15	6.88			52.4	52.09			33.77	18.97	27.5	3.9	17.42			1.96	1.21			70.28	40.38	75.24	5.69	0			13.55	0
	herboxidiene 5nM					77.63	124.48	122.07	106.99	116.67	84.02		81.19				65.61	39.82	46.55	19.9	41.59	43.81						73	22.91	16.22	3.35	168.38	51.16		73.21				43.76	22.4	46.43	8.45	4.86	67.59		33.33
	KRIBB11 2.5μM						122.57	166.06	91.93	75.64			71.02	48.35	38.5			36.33	35.09	15.92	24.32			19.01	13.73	14.61			76.94	12.5	1.36	0			25.3	20	25			34.68	9.49	4.85	15.17			11.03	9.21	38.96
	tanespimycin 5μM				43.93	78.17	90.44	106.54	50.47	115.38	76.64					48.71	37.06	48.94	20.25	9.78	14.64	33.66					28.25	16.05	34.37	7.63	3.86	14.34	44.83					10.27	6.61	27.1	26.74	4.04	12.03	68.33					40.88
[truncated: 7 more columns]

## Sheet: Fig 3B, C and D
		LLTR/TAR											PolyA/LLTR											TatRev/PolyA
	Study participant	150a	152	163	150b	2027	2147b	2256	1379	5557	2750	156	150a	152	163	150b	2027	2147b	2256	1379	5557	2750	156	150a	152	163	150b	2027	2147b	2256	1379	5557	2750	156
	DMSO				0.62	1	1.37935	0.797452	0.814234	0.742828	1.42291		0.526888	0.254348	0.227564	0.37	1.45	0.20288	0.24356	0.945641	0	1.03448		0.069564	0.552632	2.24416	0		0	1.77774	0		0.761155
	DMSO+CD3/28				1	1	1	1	1	1	1		1	1	1	1	1	1	1	1	1	1		1	1	1	1		1	1	1	1	1
	ruxolitinib 4μM						0.844908	1.08361	0.436353	1.27449			0.66258	0.325418	1.17905			0.67063	0.517566	2.32112	0.461931			0.527223	1.16325	1.12208			0.77471	0.758502	3.29954	2.40734
	triptolide 25-50nM				22.96	10.96	9.37328	6.59386	2.19173	1.41752	5.67471					0.37	0.24	0.751696	0.146747	0.324957	0.088054	0.324614					0		0	0	0	0	0
	alvocidib 40nM					0.79	0.495788	0.310216	0.271194	0.421901			0.359335	0.253247	0		0.57	0.549834	0.471489	0.389948	0.089033			0.448714	0.921053	0			0.052821	0.716483	0	0.323404
	dinaciclib 8nM						0.402878	0.708471	0.249296	0.399927			0.429883	0.14555	1.00372			0.388008	0.136278	1.28368	2.07417			0.367051	0	1.72249			0.737819	0.529539	5.83645	0.740372
	AZD4573 8nM						0.401889	0.271984	0.173006	0.110952			0.285398	0.264684	0.657407			0.461914	0.123803	0.324957	0.227318			0.107328	1.20078	0.857143			1.03295	0	0	0
	quercetin 5/10μM					1.7	0.779531	0.664949	0.449676	0.564603			0.447191	0.118842			1.73	0.564915	0.810579	1.19372	0.626164			0.544684	0.607895				0.540258	1.26684	0	0.893404
	pladienolide B 10/100nM						0.483285	0.25748	0.177774	0.232762			0.238934	0.071289	0.258854			0.284914	0.275118	0.411471	0.500576			0	0	0			0.305807	1.55552	0	0.711168
	isoginkgetin 25/50μM					0.8	0.258012	0.365925	0.179362	0.08389			0.012244	0.008926			0.84	0.874383	1.02965	0.297103	0			6.91262	0	0			1.19434	1.0326	0	0
	herboxidiene 5nM					0.85	0.296369	0.381343	0.185962	0.356508	0.521415						0.67	0.954622	0.997303	0.424765	0.116954	1.54273							0.349869	1.11569	0	0	0.372811
	KRIBB11 2.5μM						0.319927	0.211341	0.173149	0.321491			0.356238	0.413636	0.64939			0.562576	0.270336	0.304647	0.623807			0.436125	0.460526	1.55844			0.486627	0.212721	0	0.578363
	tanespimycin 5μM				1.11	0.47	0.541114	0.190092	0.193687	0.126861	0.439222					0.21	0.18	0.553648	1.32032	0.413449	0.821841	2.02978					3.98		1.46052	0.431398	0	0.587692	0.493722

## Sheet: Fig 4A
		TAR												LLTR												Pol												PolyA
	Study participant	2147a	2747	2461	2161	1713	150b	2027	2147b	2256	1379	5557	2750	2147a	2747	2461	2161	1713	150b	2027	2147b	2256	1379	5557	2750	2147a	2747	2461	2161	1713	150b	2027	2147b	2256	1379	5557	2750	2147a	2747	2461	2161	1713	150b	2027	2147b	2256	1379	5557	2750
	DMSO αCD3/28	100	100	100	100	100	100	100	100	100	100	100	100	100	100	100	100	100	100	100	100	100	100	100	100	100	100		100	100	100	100	100	100	100	100	100	100	100	100	100	100	100	100	100	100	100	100	100
	DMSO	21.16	7.72	85.04	36.15	46.7	36.12	202.11	380.14	4.94	6.51	30.18	100.63	10.83	6.44	0	48.66	40.35	19.02	26.16	106.4	12.94	8.66	27.12	60.81	13.66	0		38.55	15.14	9.37	45.07	178.27	7.8	9.05	6.32	67.19	0	0	0	23.63	7.43	5.4	13.74	26.35	0	1.41	4.76	63.18
	ruxolitinib 4μM	61.38	6.88	27.15	19.58		52.7	180.61					21.34	29.03	2.77	92.36	46.93		35.56	26.43					23.83	16.14	2.58		22.26		33.22	11.93					14.69	8.41	2.91	0	21.43		14.71	13.03					32.16
	triptolide 25-50nM						2.38		1.54	0.24	0.16	1.61	0.57						0.84		1.75	0	0	0	8.38						0		0	0	0	0	0						0		0	0	0	0	0
	alvocidib 40nM	203.37		66.97	74.58		74.43	169.09		117.81	70.27	121.43		71.6		101.32	79.33		44.35	72.86		72.8	58.48	59.51		41.18			43.23		39.26	47.02		82.52	31.96	27.37		32.12		146.15	43.81		45.38	70.77		50	54.55	56.19
	dinaciclib 8nM	28.33	88.19	26.79	15.09		98.25	77.58					47.85	56.79	60	54.61	17.43		18.41	20					85.11	105.88	120.69		45.16		10.67	9.12					367.35	22.8	106.67	215.38	25.71		31.93	17.13					245.61
	AZD4573 8nM	120.4	69.29	56.35	59.49			144.85					72.73	83.95	17.78	111.18	42.46			50.71					48.23	45.1	8.62		10.97			41.4					41.63	34.2	42.33	46.15	59.05			10.77					57.31
	quercetin 5μM	610.46	31.5	71.13	72.23		114.72	123.64		103.27				51.85	46.22	94.74	119.55		89.96	115		96.93				56.86	3.45		54.19		133.89	238.6		145.45				26.94	63.33	176.92	94.76		115.97	112.82		86.75
	pladienolide B 10nM	177.4	95.91	91.45	52.78			270.3					108.21	48.15	64.44	97.37	80.45			82.86					112.06	74.51	21.03		44.19			56.14					212.24	38.34	65.33	53.85	152.38			45.13					74.85
	isoginkgetin 25μM	1502.76		265.87	85.11		70.86	86.67		38.07	28.33	262.5		101.07		310.03	55.87		62.34	62.86		66.67	38.88	213.5		37.71			33.87		62.42	47.72		137.06	20.32	654.29		145.19		89.14	31.9		68.07	55.38		5.05	18.13	204.77
	herboxidiene 5nM	362.23		52.19	215.96		92.09	82.42		31.94	40.01	83.93		64.2		276.32	371.71		49.79	55		16.86	58.48	54.61		105.88			169.45		43.29	133.33		18.46	47.94	23.16		21.76		1692.31	268.67		23.53	36.92		16.27	28.08	23.33
	KRIBB11 2.5μM	563.24	56.38	67.9				139.39		111.27				71.6	44.44	38.82				82.14		98.47				33.33	8.97					73.68		169.23				22.8	19.67	176.92				106.67		89.76
	tanespimycin 5μM					65.94	12.21		15.15	10.02	1.36	16.96	37.75					41.67	18.98		22.26	16.38	2.63	18.5	55.03					46.05	7.5		5.52	18.08	0	15.91	153.82					14.52	1.37		0	3.56	0	2.7	99.66
	mithramycin A 25nM					2.77	13.4		82.54	11.48	3.77	75	19.7					5.23	42.51		39.34	22.61	27.94	15.42	84.55					0	53.65		22.34	22.1	50.14	43.1	220.24					6.53	13.02		27.57	0	2.11	710.2	138.51
[truncated: 12 more columns]

## Sheet: Fig 4B, C and D
		LLTR/TAR												PolyA/LLTR												TatRev/PolyA
	Study participant	2147a	2747	2461	2161	1713	150b	2027	2147b	2256	1379	5557	2750	2147a	2747	2461	2161	1713	150b	2027	2147b	2256	1379	5557	2750	2147a	2747	2461	2161	1713	150b	2027	2147b	2256	1379	5557	2750
	DMSO	0.511809	0.833838	0	1.34604	0.86	0.526434	0.129432	0.279905	2.61878	1.33115	0.898606	0.604284	0	0		0.49	0.18	0.284116	0.525067	0.247629	0	0.163215	0.175595	1.03895				0	0	0.37	0	0	0	0	0	0.95
	DMSO+CD3/28	1	1	1	1	1	1	1	1	1	1	1	1	1	1	1	1	1	1	1	1	1	1	1	1	1	1		1	1	1	1	1	1	1	1	1
	ruxolitinib 4μM	0.473008	0.403175	3.40205	2.39619		0.674906	0.146333					1.11676	0.289585	1.05	0	0.46		0.413495	0.492862					1.34973	0	0		0		0.45	0					1.55455
	triptolide 25-50nM						0.351361		1.13494	0	0	0	14.8232						0	0	0				0					0
	alvocidib 40nM	0.352087	0	1.51275	1.06367		0.595887	0.430876		0.617892	0.832316	0.490085		0.448633		1.44256	0.55		1.02315	0.971342		0.686842	0.93266	0.944213		0.204125			0		0.12	0.141304		0.616967	0	0
	dinaciclib 8nM	2.00456	0.256566	2.03828	1.15504		0.187386	0.257813					1.77848	0.401442	2.38125	3.94439	1.48		1.73453	0.85641					2.88597	0.719076	0.708661		1.06061		1.49	0.194611					0.264643
	AZD4573 8nM	0.697237	0.78833	1.97306	0.713698			0.35012					0.663121	0.407345	0.4425	0.415112	1.39			0.212351					1.18834	0.28763	1.52542		0			0					0.261735
	quercetin 5μM	0.08494	0.671958	1.33185	1.65509		0.784151	0.930147		0.938648				0.519615	1.01379	1.86752	0.79		1.28912	0.981048		0.8949				0.851828	0		0.863408		0.75	0.689394		1.83733
	pladienolide B 10nM	0.271405	1.46756	1.06466	1.5241			0.306534					1.03558	0.796333	1.37019	0.553015	1.89			0.544651					0.667999	0.342047	0		2.50568			0					2.0707
	isoginkgetin 25μM	0.067259	0	1.16612	0.656392		0.879847	0.725275		1.75137	1.37254	0.813342		1.43652		0.287516	0.57		1.09182	0.881119		0.075779	0.46633	0.959113		0.88921			0		1.01	0		0	0	0.579545
	herboxidiene 5nM	0.177231	0	5.29401	1.7212		0.540652	0.667279		0.527784	1.46155	0.650719		0.33898		6.12454	0.72		0.472565	0.671329		0.964814	0.480147	0.427241		0.301327			0.658307		0.11	0		0	6.10483	0
	KRIBB11 2.5μM	0.127131	0.680357	0.571675				0.589286		0.884914				0.318385	1.77778	4.55802				1.29855		0.911561		0		1.2464	0.28125					0.104167		1.48928
	tanespimycin 5μM					0.63	1.55515		1.46945	1.63445	1.93086	1.09041	1.45755					0.35	0.072097		0	0.217354	0	0.145879	1.81109						1.52			3.42989		0	0
	Mithramycin A 25nM					1.88	3.17296		0.476637	1.96872	7.40769	0.205605	4.29239					1.25	0.306199		0.700734	0	0.075621	46.0561	1.63827					0	1.15		0		0	3.45588	0.396358

## Sheet: Fig 5
	Study participant	DMSO+CD3/28	DMSO	ruxolitinib 4μM	alvocidib 40nM	dinaciclib 8nM	AZD4573 8nM	quercetin 5μM	pladienolide B 10nM	isoginkgetin 25μM	herboxidiene 5nM	KRIBB11 2.5μM	tanespimycin 5μM	mithramycin A 25nM	triptolide 25-50nM
	150a	100	0.35	6.55			27.84		17.33			72.41
	156	100	0	0		0	3.19		7.61			18.79
	163	100	0	0.53		133.94	90.51	85.4	15.15			90.15
	2747	100	0	0		23.64	17.73	9.09	0			72.27
	2161	100	0	5.81	41.86	4.65	0	4.65	0	0	4.65
	1713	100	0										0	2.06
	150b	100	0		81.21	11.52		315.15		303.03	67.27		0	2.42	0
	2027	100	0	0	504.5	0	0	20.42	63.66	8.41	240.24	444.44
	2147b	100	0	0	0	0	0.7	8.6	0	63.16	0	47.37	0	0	0
	2256	100	3.23		81.72			134.41		4.84	1.61	93.55	2.15	2.15	2.15
	5557	100	0		155.63					39.4	42.05		0	0	0
	2750	100	0	0		7428.57	0		0				0	7714.29	0

## Sheet: Fig 6A
	Study participant	DMSO+CD3/28	DMSO	ruxolitinib 4μM	alvocidib 40nM	dinaciclib 8nM	AZD4573 8nM	quercetin 5μM	pladienolide B 10nM	isoginkgetin 20-25μM	herboxidiene 5nM	KRIBB11 2.5μM	tanespimycin 5μM	mithramycin A 25nM	triptolide 25-50nM
	150a	100	28.7	90.53			110.16		26.64			109.33
	156	100	13.82	38.32		62.53	51.97		40.97			86.05
	163	100	11.66	12.51		104.86	141.34	93.76	70.82			93.17
	2147a	100	40.47	32.92	130.18	114.02	172.84	155.14	113.84	55.95	115.89	131.05
	2747	100	34.78	64.7		90.55	118.56	117.18	105.45			107.08
	2461	100	37.64	42.41	127.82	82.71	51.88	96.24	29.57	22.86	32.33	93.23
	2161	100	31.58	42.54	88.88	95.63	92.54	116.89	58.44	41.69	72.75
	1713	100	38.21	43.82									16.43	11.54
	150b	100	32.45										25.71	36.5	20.8
	2027	100	19.42	30.62	69.13	82.3	46.09	41.7	28.6	68.04	34.68	77.91
	2147b	100	22.01	93.82	137.13	123.64	91.29	100.42	53.49	36.07	188.02	144.41	58.05	12.4	24
	2256	100	6.16		95.17			102.87		41.64	87.5	80.69	37.84	38.01	19.48
	1379	100	23.59		102.62					34.84	82.06		29.49	31.37	15.91
	5557	100	24.41		147.95					26.96	99.29		30.33	30.33	14.2
	2750	100	23.89	21.06		73.3	98.37		17.9				20	20.19	11.1

## Sheet: Fig 6B
	Study participant	DMSO+CD3/28	DMSO	ruxolitinib 4μM	alvocidib 40nM	dinaciclib 8nM	AZD4573 8nM	atuveciclib 25nM	Staurosporine	Sotrastaurin	Enzastaurin	quercetin 5μM	pladienolide B 10nM	isoginkgetin 20-25μM	herboxidiene 5nM	KRIBB11 2.5μM	tanespimycin 5μM	mithramycin A 25nM	C26 (1-10 uM)	5342191 (1-1.5 uM)	triptolide 25-50nM
	2147a	100	115.93	51.49	81.68	31.68	53.47	85.64	83.48			107.69	87.14	100.5	103.96	78.71
	2747	100	63.89	48.57		78.57	77.62					104.76	68.1			114.29
	2461	100	185.65	71.02	97.7	42.42	81.63	98.68	128.11	87.26	89.4	94.87	69.04		80.23	133.29
	2161	100	56.07	65.52	84.75	84.75	81.36					115.25	52.54	65.08	132.2
	1713	100	188.54														270.83	322.92	126.04	375
	150b	100	98.48	133.26	92.26	109.34						68.34		99.09	68		126.42	150.34	157.18	133.26	136.67
	2027	100	225.45	93.82	105.45	65.45	102.55					107.64	130.18	160	98.18	80
	2147b	100	438.52	150	63.64	165.15	204.76					118.18	432.65	524.12	121.98	84.85	457.58	550	113.64		493.94
	2256	100	44.41		61.4							252.63		94.74	89.47	100	42.11	65.28			59.65
	1379	100	46.67		104.17									47.5	22.5		36.67	17.59			44.58
	5557	100	67.81		123.14									149.8	117.65		93.33	122.53			109.8

[truncated: 25 more sheets: Fig S2A, Fig S2B, Fig S2C, Fig S2D, Fig S2E, Fig S2F, Fig S2G, Fig S2H, Fig S2I, Fig S3A, Fig S3B, Fig S3C, Fig S3D, Fig S3E, Fig S4A, Fig S4B, Fig S4C, Fig S4D, Fig S4E, Fig S4F …]
